# Supplementary material for: High-Resolution Photolithographic Patterning of Conjugated Polymers via Reversible Molecular Doping
Source: Polymers (Basel). 2025 Dec 18;17(24):3341. doi: 10.3390/polym17243341 (PMC12736701; doi:10.3390/polym17243341)
Supplement: Supplementary file 1 [file polymers-17-03341-s001.zip]

Archive with 1 entries (1 files):
- polymers-4038263-supplementary.pdf
